# Supplementary material for: Loss of Lymphotoxin Alpha-Expressing Memory B Cells Correlates with Metastasis of Human Primary Melanoma
Source: Diagnostics (Basel). 2021 Jul 12;11(7):1238. doi: 10.3390/diagnostics11071238 (PMC8307480; doi:10.3390/diagnostics11071238)
Supplement: Supplementary file 1 [file diagnostics-11-01238-s001.zip]

Archive with 1 entries (1 files):
- diagnostics-1288381-supplementary.pdf
